# Supplementary material for: Exploring Structure–Activity Relationships of Niclosamide-Based Colistin Potentiators in Colistin-Resistant Gram-Negative Bacteria
Source: Antibiotics (Basel). 2024 Jan 3;13(1):43. doi: 10.3390/antibiotics13010043 (PMC10812775; doi:10.3390/antibiotics13010043)
Supplement: Supplementary file 1 [file antibiotics-13-00043-s001.zip]

Archive with 1 entries (1 files):
- antibiotics-2796375-supplementary.pdf
